# Supplementary material for: Caffeic Acid Has Antiviral Activity against Ilhéus Virus In Vitro
Source: Viruses. 2023 Feb 10;15(2):494. doi: 10.3390/v15020494 (PMC9961518; doi:10.3390/v15020494)
Supplement: Supplementary file 1 [file viruses-15-00494-s001.zip]

Archive with 1 entries (1 files):
- viruses-2179978-supplementary.pdf
